# Supplementary material for: Binding Free Energy (BFE) Calculations and Quantitative Structure–Activity Relationship (QSAR) Analysis of Schistosoma mansoni Histone Deacetylase 8 (smHDAC8) Inhibitors
Source: Molecules. 2021 Apr 28;26(9):2584. doi: 10.3390/molecules26092584 (PMC8125515; doi:10.3390/molecules26092584)
Supplement: Supplementary file 1 [file molecules-26-02584-s001.zip]

Archive with 1 entries (1 files):
- molecules-1185691-supplementary.pdf
